# Supplementary material for: Spasticity in Prolonged Disorders of Consciousness: A Prospective Cohort Study
Source: Brain Sci. 2026 May 14;16(5):524. doi: 10.3390/brainsci16050524 (PMC13204021; doi:10.3390/brainsci16050524)
Supplement: Supplementary file 1 [file brainsci-16-00524-s001.zip]

Archive with 1 entries (1 files):
- brainsci-4289191-supplementary.pdf
